# Supplementary material for: Parvalbumin interneuron impairment causes synaptic transmission deficits and seizures in SCN8A developmental and epileptic encephalopathy
Source: JCI Insight. 2024 Oct 22;9(20):e181005. doi: 10.1172/jci.insight.181005 (PMC11529981; doi:10.1172/jci.insight.181005)
Supplement: Supporting data values [file jciinsight-9-181005-s114.xlsx]

## Sheet: Figure 1D
NAME	P42	P43	P44	P45	P46	P47	P48	P49	P50	P51	P52	P53	P54	P55	P56	P57	P58	P59	P60	P61	P62	P63	P64	P65	P66	P67	P68	P69	P70	P71	P72	P73	P74	P75	P76	P77	P78	P79	P80	P81	P82	P83	P84	P85	P86	P87	P88	P89	P90
W+PV1	0	0	1	0	0	0	0	0	0	0	0	0	0	0	0	1	0	0	0	0	0	0	0	0	0	0	0	0	0	0	0	0	0	0	0	0	0	0	0	0	0	0	0	0	0	0	0	0	0
W+PV2	0	0	0	0	0	0	0	0	0	0	0	0	0	0	0	0	0	0	0	0	0	0	0	0	0	0	0	0	0	0	0	0	0	0	0	0	0	0	0	0	0	0	0	0	0	0	0	0	0
W+PV3	0	0	0	0	0	0	0	0	0	0	0	0	0	0	0	0	0	0	0	0	0	0	0	0	0	0	0	0	0	0	0	0	0	0	0	0	0	0	0	0	0	0	0	0	0	0	0	0	0
W+PV4	0	0	0	0	0	0	0	0	0	0	0	0	0	0	0	0	0	0	0	0	0	0	0	0	1	0	0	0	1	0	0	1
W+PV5	0	0	0	0	0	0	0	0	0	0	0	0	0	0	0	1	0	1	2	1	2	0	2	1	2	1	0	0	0	0	1	0	0	0	0	1	2	1	0	0	2	0	1	1	1	1	1	1	0
W+PV6	0	0	0	0	0	0	0	0	0	0	0	0	0	0	0	0	0	0	1	0	0	0	1	0	0	0	0	0	0	0	0	0	1	0	0	0	1	2	0	0	1	1	1	1	0	3	0	1	0
W+PV7	0	0	0	0	0	0	0	0	0	0	0	0	0	0	0	0	0	0	0	0	0	0	0	0	0	0	0	0	0	0	0	1	0	0	0	0	1	0	0	0	0	0	0	0	0	0	0	0	0
W+PV8	0	0	0	0	0	0	0	0	0	0	1	0	0	0	0	0	0	0	0	0	0	0	0	0	0	0	0	0	0	0	0	0	0	0	0	0	0	0	0	0	3	3	1	1	0	0	0	0	0
[truncated: 23 more columns]

## Sheet: Figure 1E
UNIQID	NAME	P51	P52	P53	P54	P55	P56	P57	P58	P59	P60	P61	P62	P63	P64	P65	P66	P67	P68	P69	P70	P71	P72	P73	P74	P75	P76	P77	P78	P79	P80	P81	P82	P83	P84	P85	P86	P87	P88	P89	P90	P91	P92	P93	P94	P95	P96	P97	P98
D+_1403	D+1																	0	0	0	0	0	0	2	16	6	3	0	0	0	0	0	0	0	0	0	0	0	0	0	0	0	0	0	0	0	0	0	0
D+_206	D+2																	0	0	2	1	3	1	4	3	1	0	0	0	0	1	3	2	1	1	1	1	3	4	6	37	60	4
D+_1408	D+3												0	0	0	0	3	0	0	0	0	1
D+_243	D+4																		9	5	3	0	1	0	3	2	1	1	3	3	5	2	3	7	4	7	1	6	5	4	5	8	12	25	61	3
D+_237	D+5																		1	1	0	1	2	1	1	4	6	0	0	3	1	2	6	4	7	11	4	6	3	2	6	8	10	37	42	1	0	0	0
D+_232	D+6																			0	0	0	0	1	0	0	1	0	0	0	2	0	0	0	0	0	0	0	0	2	0	0	0	0	0	0	0	0	0
D+_250	D+7									0	0	0	0	1	2	1
D+_254	D+8					0	0	1	10	12	8	1
D+_263	D+9											0	0	0	0	1	0	0	1	2	1	1	2	0	0	1	0	1	2	4	6	6	1	0	3	1	5	9	8	4	3	5	9	9	17
D+_1463	D+10								0	0	0	2	12	2
D+_294	D+11			0	0	0	1	0	0	0	0	0	0	0	0	0	0	0	0	0	0	0	0	0	0	0	0	0	0	0	0	1	2	3	0	0	0	0	3	0	2	0	0	0	0	0	3	1	1
D+_1478	D+12																		0	8	9	17
D+_1502	D+13	2	22
D+_1506	D+14	0	0	2	10	2
[truncated: 15 more columns]

## Sheet: Figure 1F
	Survival (days)	Survival (weeks)
WT	237	33.8571
	237	33.8571
	276	39.4286
	252	36
	252	36
	283	40.4286
	283	40.4286
	283	40.4286
	283	40.4286
	283	40.4286
	307	43.8571
	307	43.8571
	307	43.8571
	284	40.5714
	284	40.5714
	285	40.7143
	285	40.7143
	285	40.7143
	285	40.7143
	189	27
	189	27
	189	27
	167	23.8571
	167	23.8571
	153	21.8571
	152	21.7143
	152	21.7143
Scn8aD/+	83	11.8571
	116	16.5714
	82	11.7143
	83	11.8571
	164	23.4286
	127	18.1429
	136	19.4286
	134	19.1429
	79	11.2857
	159	22.7143
	189	27
	165	23.5714
	166	23.7143
	61	8.71429
	108	15.4286
	78	11.1429
	77	11
	105	15
	113	16.1429
	107	15.2857
	88	12.5714
	77	11
	86	12.2857
	86	12.2857
	86	12.2857
	86	12.2857
	86	12.2857
	103	14.7143
	85	12.1429
	79	11.2857
	89	12.7143
	92	13.1429
	93	13.2857
	48	6.85714
	94	13.4286
	92	13.1429
	95	13.5714
	43	6.14286
	33	4.71429
	112	16
	134	19.1429
	134	19.1429
	75	10.7143
	81	11.5714
Scn8aW/+-PV	24	3.42857
	126	18
	122	17.4286
	95	13.5714
	120	17.1429
	123	17.5714
	131	18.7143
	116	16.5714
	150	21.4286
	77	11
	78	11.1429
	103	14.7143
	109	15.5714
	109	15.5714
	99	14.1429
	105	15
	105	15
	109	15.5714
	106	15.1429
	138	19.7143
	140	20
	137	19.5714
	167	23.8571
	272	38.8571
	284	40.5714

## Sheet: Figure 2E
	# of APs
Current Injection	WT																		Scn8aD/+																		Scn8aW/+-PV
0	0	0	0	0	0	0	0	0	0	0	0	0	2	0	0	0	0	0	0	0	4	0	0	1	0	0	0	0	0	0	148	22	0	22	30	0	0	0	0	0	0	0	0	0	0	0	0	0	0
40	0	0	0	0	0	0	0	8	4	0	0	0	44	1	0	0	17	27	0	0	52	0	0	37	0	2	0	0	0	0	156	33	0	55	46	0	0	7	2	3	0	34	56	0	31	0	1	23	35
80	1	0	16	15	2	0	0	32	22	35	0	0	70	30	0	0	43	50	43	51	54	0	22	66	1	50	0	0	24	39	104	23	51	53	65	44	2	41	22	24	16	177	92	0	55	35	43	48	69
120	10	14	45	48	11	0	1	52	30	53	0	15	93	90	0	0	57	63	65	71	58	0	39	89	25	66	43	0	43	58	118	29	97	60	73	90	23	74	53	57	41	232	121	0	70	69	59	61	98
160	26	40	72	72	32	0	22	70	35	65	0	47	114	119	0	0	69	72	79	84	63	1	54	57	49	76	59	32	58	74	125	29	145	77	83	139	43	97	76	82	74	270	140	44	82	92	75	68	125
200	43	63	96	90	50	0	44	86	39	74	0	59	130	146	38	0	76	80	89	96	66	1	64	46	66	86	70	50	69	86	107	14	175	85	90	196	60	116	100	103	101	199	153	64	91	108	86	74	149
240	60	82	121	98	71	0	64	101	39	82	0	72	147	166	76	0	84	85	96	105	72	67	71	41	83	92	77	63	78	97	3	24	207	91	97	248	70	131	133	126	127	192	164	85	94	125	95	76	171
280	72	96	139	103	87	0	83	114	44	88	0	83	162	185	103	0	89	90	100	110	75	67	82	29	95	101	82	76	86	104	4	28	224	94	99	277	77	143	149	145	146	176	171	106	94	136	104	77	194
320	81	91	152	118	97	1	95	127	46	93	0	93	173	201	123	36	94	88	78	110	77	73	89	24	105	105	88	86	91	111	2	10	243	97	104	300	84	152	159	155	160	178	174	125	95	148	111	77	207
360	84	98	166	131	106	65	107	137	48	96	64	104	184	215	141	59	94	83	94	112	79	81	96	20	120	109	93	94	96	117	2	53	257	99	53	313	89	156	156	152	169	196	174	145	81	161	116	76	219
400	78	114	177	137	116	112	114	147	32	98	148	114	194	226	158	80	62	53	103	109	82	85	103	18	135	114	92	102	100	123	2	49	266	98	28	328	93	161	169	162	178	158	173	162	86	175	120	50	226
440	73	126	187	146	126	125	122	155	29	98	164	124	204	235	174	99	54	92	109	110	85	88	109	19	145	114	72	107	101	128	2	55	272	105	21	337	95	165	178	171	184	166	131	180	61	183	123	35	230
480	70	132	195	154	132	135	129	164	57	97	171	134	214	243	188	117	88	104	112	105	84	86	115	16	151	115	56	112	103	131	1	63	276	106	14	339	99	165	176	176	188	166	63	197	51	192	124	12	229
520	68	144	200	160	139	141	136	175	68	93	177	145	222	252	201	139	108	109	111	27	89	91	120	15	152	119	44	114	103	137	1	77	281	48	18	346	101	163	180	173	191	133	27	210	36	195	123	12	210
560	76	147	204	168	152	140	141	186	72	89	184	151	229	260	213	162	115	112	108	9	92	92	124	17	130	121	30	117	104	138	1	71	283	105	14	350	108	156	173	170	192	116	20	225	29	200	124	9	181
600	81	149	206	175	160	141	146	197	73	53	185	163	235	267	222	179	116	112	104	9	92	95	127	15	108	122	16	117	104	140	1	79	287	74	12	352	110	52	164	168	195	109	18	233	24	202	109	9	141
640	88	149	206	178	169	150	149	207	70	64	186	172	243	275	230	198	116	112	90	8	92	95	131	16	91	121	8	120	100	141	1	116	290	36	11	355	122	16	142	167	194	78	13	238	31	206	78	8	102
680	93	148	205	182	177	159	153	218	75	65	185	182	248	281	236	215	114	111	100	8	91	95	133	16	76	121	7	122	81	142	1	140	292	37	10	354	125	12	125	166	192	54	14	243	18	206	78	7	84
720	118	145	204	186	180	168	158	226	81	61	178	187	252	286	242	227	111	109	73	8	88	94	135	16	70	113	6	122	67	142	1	181	294	26	5	357	126	13	110	131	190	24	11	247	13	206	70	7	38
760	126	91	199	185	182	179	160	230	86	13	171	193	257	289	246	237	112	108	39	7	83	94	138	14	58	85	6	123	38	136	1	229	294	28	5	358	131	11	98	110	186	24	10	250	13	207	60	9	35
800	131	54	137	185	186	188	165	234	87	10	152	200	263	294	250	241	115	109	59	7	64	91	137	15	33	76	5	119	23	112	1	298	296	25	5	328	130	10	96	102	181	22	12	252	10	206	52	6	20
840	133	24	105	184	192	198	169	239	90	10	143	203	268	296	254	245	115	103	53	7	16	89	136	15	16	42	5	120	11	81	1	0	299	18	4	283	132	10	89	9	173	20	9	254	14	208	46	5	18
880	133	16	92	182	194	203	176	244	90	9	134	206	273	300	259	249	112	105	45	6	4	75	136	13	13	24	5	99	11	61	0	0	301	18	4	262	133	10	92	8	107	21	12	255	9	207	47	4	16
920	134	13	73	180	197	207	181	245	92	9	135	209	274	301	262	237	93	42	46	6	4	51	134	14	11	16	5	94	8	41	0	0	301	18	3	240	132	10	76	8	58	20	8	257	11	206	42	6	15
960	134	9	22	175	199	209	182	246	94	9	145	210	269	303	266	219	20	31	44	6	4	56	131	13	14	10	5	54	7	22	0	0	302	15	2	200	130	11	77	10	52	20	7	258	11	205	46	5	11
1000	115	10	15	166	201	209	182	243	96	8	142	209	238	304	269	183	8	28	35	5	4	37	127	15	12	9	5	44	6	17	0	0	301	16	2	192	130	8	81	11	11	22	6	258	16	203	45	4	11
1040	68	10	13	153	144	208	179	243	95	7	94	210	242	305	272	164	6	23	33	5	4	2	95	14	11	9	4	31	6	16	0	0	289	13	2	169	98	9	65	11	11	20	7	259	10	165	40	5	11
1080	47	9	10	127	124	204	178	241	79	6	115	212	237	305	275	128	7	22	37	5	4	2	101	13	10	8	5	32	5	14	0	0	267	8	2	151	51	8	64	9	9	21	6	260	13	158	36	4	10
1120	32	7	9	88	114	228	179	243	63	6	139	213	206	307	279	115	5	18	16	5	4	2	30	14	11	7	4	24	5	11	0	0	212	9	2	129	30	7	65	11	10	19	6	258	11	120	35	4	9
1160	35	7	7	87	83	0	179	246	46	7	138	217	210	307	281	92	6	17	23	5	4	2	32	13	11	6	4	23	5	9	0	0	170	6	1	120	26	7	65	12	7	17	5	257	5	113	38	5	9
1200	22	7	7	72	58	0	181	249	30	6	44	218	193	309	283	78	6	22	14	5	4	2	26	14	9	6	4	21	4	9	0	0	118	4	1	101	53	7	55	17	7	16	5	256	5	94	35	3	8
[truncated: 4 more columns]

## Sheet: Figure 2F
	WT	Scn8aD/+	Scn8aW/+-PV
Depolarization Block Threshold	1000	720	1040
	760	520	600
	800	840	640
	1000	920	840
	1040	1040	880
	1160	160	600
	1200	600	480
	1200	760	1200
	1080	440	360
	760	880	1200
	1040	680	640
	1200	800	400
	1200	240	680
	1200	1080	1040
	1200	600	920
	1080	360	1200
	920	840	800
	920

## Sheet: Figure 3E
	WT	Scn8aD/+	Scn8aW/+-PV
Max Current (pA)	-18.1	-480.5	-141
	-217.9	-231.7	-192.7
	-241.9	-317.5	-296.3
	-155.5	-115.1	-177.4
	-269.2	-124.8	-459.6
	-61.3	-458.3	-587.1
	-65.2	-163.9	-752.7
	-99.5	-221.1	-281.6
	-455.2	-297.5	-228
	-216.8	-363.2	-288.9
	-98.1	-261.6	-687.1
	-123.4	-482.5	-271.6
	-179.3		-319.1
	-131		-342.2
			-181.8

## Sheet: Figure 3F
	WT	Scn8aD/+	Scn8aW/+-PV
V1/2	-72.8432	-58.6833	-60.0409
	-57.0919	-67.509	-59.593
	-61.3507	-59.4682	-62.2138
	-63.9854	-63.6571	-61.4893
	-61.6134	-59.9389	-61.7545
	-62.7587	-54.4912	-71.7715
	-56.9772	-58.1024	-57.6475
	-59.5779	-58.3928	-67.3634
	-60.974	-58.6064	-70.3099
	-64.9373	-56.6799	-66.821
	-59.4084	-64.9953	-57.9178
	-63.1613	-58.0035	-64.0484
	-61.0911		-61.6052
	-62.2718		-70.1083
			-66.087

## Sheet: Figure 3J
	WT	Scn8aD/+	Scn8aW/+-PV
Max Resurgent Current	-281.982	-1851.2	-245.972
	-881.348	-1166.38	-1706.54
	-1183.47	-892.334	-712.28
	-390.625	-258.179	-911.255
	-782.471	-175.781	-1148.07
	-266.113	-1067.5	-1130.98
	-137.939	-647.583	-1874.39
	-430.908	-797.729	-429.077
	-881.348	-850.22	-1370.85
	-572.51	-1059.57	-505.981
	-317.383	-450.439	-2922.36
	-615.845	-2216.8	-557.861
	-1041.87		-1179.81
	-559.082		-774.536
			-1567.99

## Sheet: Figure 3K
Voltage Step (mV)	WT														Scn8aD/+												Scn8aW/+-PV
-100	-0.227273	-0.0671745	0.207323	0.115625	-0.25663	0.0940367	-0.433628	-0.0793201	-0.130194	-0.075693	-0.0211538	-0.222002	-0.330404	0.172489	-0.249588	-0.547357	-0.376197	0.453901	0.847222	0.161807	-0.232799	-0.121653	-0.0595836	-0.0190092	0.45393	-0.0580947	0.506203	-0.0550787	0.454156	-0.123912	-0.0808081	-0.0361576	0.0159557	0.332859	-0.302315	-0.190591	-0.0415622	-0.208972	-0.286084	0.100079	-0.884002
-90	-0.365801	-0.112188	0.115008	-0.0078125	-0.0421217	-0.178899	-0.20354	-0.148725	-0.177285	0.0405117	-0.405769	-0.252725	-0.325132	0.158297	-0.19156	-0.55416	-0.216142	0.553191	0.951389	0.156089	-0.249764	-0.14078	-0.0588658	-0.0397465	0.327913	-0.0539648	-0.0124069	-0.0886981	0.421594	-0.138647	-0.15949	0.000539665	-0.0299577	-0.136558	-0.31122	-0.312425	-0.0146199	-0.0984683	-0.482152	-0.453113	-0.872325
-80	-0.560606	-0.152355	0.104177	-0.078125	-0.0522621	-0.0114679	-0.278761	-0.0665722	-0.264543	-0.0948827	-0.2	-0.285431	-0.431752	-0.210699	-0.181009	-0.55416	-0.225718	0.319149	0.895833	0.156089	-0.33082	-0.213466	-0.0581479	0.00806452	0.53794	-0.0655286	-0.342432	-0.0722461	0.401885	-0.198928	-0.145667	-0.0442526	-0.0188864	0.177809	-0.350846	-0.19421	-0.0206767	-0.0514223	-0.663735	0.183609	-1
-70	-0.608225	-0.368421	0.0959257	-0.251563	-0.105304	-0.112385	-0.318584	-0.0169972	-0.512465	-0.0351812	-0.0519231	-0.350842	-0.491506	-0.267467	-0.231124	-0.539508	-0.323529	-0.44208	0.739583	-0.654088	-0.133836	-0.234124	-0.162958	-0.116935	0.243902	-0.107379	-0.364764	-0.135193	0.339332	-0.298727	-0.561935	-0.143551	-0.219798	-0.145092	-0.986198	-0.112183	-0.0409357	-0.121444	-0.796172	0.0890465	-0.866096
-60	-0.757576	-1	-0.531202	-0.171875	-0.297192	-0.208716	-0.314159	-0.270538	-0.799169	-0.253731	0.025	-0.691774	-0.466949	-0.183406	-1	-0.729461	-0.393981	-0.501182	0.670139	-0.246998	-0.354383	-0.592961	-0.808327	-0.0535714	0.250678	-1	-0.513648	-1	0.113111	-0.600134	-0.923977	-0.413384	-0.830023	0.13229	-0.826358	-0.153197	-1	-1	-0.890843	-0.428684	-0.741534
-50	-0.991342	-0.99723	-0.75606	-0.448437	-0.463339	-0.247706	-0.411504	-0.770538	-1	-0.680171	-0.415385	-0.794846	-0.824839	-0.121179	-0.894824	-0.96494	-0.73461	-0.212766	0.704861	-0.383076	-0.609802	-1	-1	-1	0.218157	-0.374174	-0.962779	-0.529328	-0.589546	-0.882786	-1	-0.861306	-1	-0.799431	-1	-0.533172	-0.598789	-0.567834	-1	-0.799842	-0.623589
-40	-1	-0.76108	-1	-1	-0.779251	-0.830275	-0.380531	-1	-0.808864	-1	-0.244231	-1	-1	-0.483624	-0.723376	-1	-1	-0.200946	0.138889	-1	-0.998115	-0.855394	-0.887294	-0.979839	-0.562331	-0.56663	-1	-0.648069	-0.862039	-1	-0.999468	-1	-0.840443	-1	-0.9439	-1	-0.756892	-0.81291	-0.895499	-1	-0.439471
-30	-0.872294	-0.551247	-0.826199	-0.646875	-0.543682	-1	-0.70354	-0.822946	-0.569252	-0.750533	-1	-0.858276	-0.799063	-1	-0.571381	-0.859759	-0.906977	-0.678487	-0.625	-0.915952	-0.983035	-0.631217	-0.676238	-0.884217	-1	-0.551762	-0.672457	-0.643062	-1	-0.824514	-0.69697	-0.818672	-0.669163	-0.736842	-0.780944	-0.902292	-0.733083	-0.776805	-0.723228	-0.973207	-0.341767
-20	-0.742424	-0.336565	-0.563693	-0.592187	-0.769111	-0.818807	-0.853982	-0.624646	-0.444598	-0.523454	-0.573077	-0.638256	-0.60867	-0.681223	-0.435213	-0.73731	-0.820793	-0.470449	-0.760417	-0.744425	-1	-0.421576	-0.458004	-0.727535	-0.743902	-0.392346	-0.290323	-0.456366	-0.80377	-0.598794	-0.518873	-0.636805	-0.496907	-0.341394	-0.533393	-0.688782	-0.485589	-0.59628	-0.638903	-0.685579	-0.247178
-10	-0.564935	-0.240305	-0.270758	-0.504687	-1	-0.419725	-0.774336	-0.338527	-0.364266	-0.329424	-0.444231	-0.46779	-0.44464	-0.341703	-0.310913	-0.599163	-0.620383	-1	-0.958333	-0.545455	-0.64279	-0.317521	-0.315865	-0.560484	-0.95664	-0.235683	0.00992556	-0.332618	-0.575835	-0.35566	-0.392876	-0.504587	-0.359166	-0.280228	-0.427427	-0.664656	-0.343776	-0.289934	-0.430419	-0.464145	-0.216816
0	-0.396104	-0.185596	-0.131511	-0.354687	-0.25819	-0.300459	-1	-0.206799	-0.271468	-0.15032	-0.546154	-0.280476	-0.324546	-0.361354	-0.179031	-0.398744	-0.502052	-0.803783	-1	-0.436821	-0.370405	-0.195103	-0.261307	-0.408986	-0.562331	-0.159141	0.0124069	-0.197067	-0.384747	-0.247823	-0.316853	-0.347545	-0.248128	-0.207681	-0.252894	-0.367913	-0.236216	-0.0645514	-0.354889	-0.201734	-0.154535

## Sheet: FIgure 4E
	WT	Scn8aD/+	Scn8aW/+-PV
Max Current (pA)	-54.3213	-206.299	-327.759
	-70.8008	-1198.12	-274.658
	-467.529	-205.688	-1136.47
	-319.214	-725.098	-1925.66
	-119.019	-296.021	-1013.79
	-89.1113	-103.149	-349.731
	-85.4492	-574.951	-83.0078
	-58.5938	-114.746	-126.343
	-1547.85	-554.81	-61.0352
	-421.143	-355.225	-207.52
	-73.8525	-56.1523	-79.9561
	-133.667	-87.8906	-85.4492
	-115.356
	-289.917
	-167.236
	-1678.47
	-415.039
	-98.2666
	-228.882
	-108.643

[truncated: 24 more sheets: Figure 4F, Figure 4G, Figure 4H, Figure 5C, Figure 5D, Figure 5E, Figure 5F, Figure 5G, Figure 5H, Figure 6G-L, Figure 6N, Supp. Figure 2C, Supp. Figure 2D, Supp. Figure 2E, Supp. Figure 2F, Supp. Figure 3B, Supp. Figure 3D, Supp. Figure 3E, Supp. Figure 3F, Table 1 …]
